# Supplementary material for: Understanding the variation of modern endoscopic ultrasound use in patients with oesophageal cancer (VALUE): protocol for a multi-methods study
Source: BJR Open. 2025 May 21;7(1):tzaf012. doi: 10.1093/bjro/tzaf012 (PMC12145170; doi:10.1093/bjro/tzaf012)
Supplement: tzaf012_Supplementary_Data [file tzaf012_supplementary_data.zip]

Archive with 2 entries (2 files):
- VALUE_Patient_Information_Sheet_v4_08Apr2024_.pdf
- VALUE_Informed_Consent_Form_v2_24May2024_.pdf
